# Supplementary material for: Impact of keratocyte differentiation on corneal opacity resolution and visual function recovery in male rats
Source: Nat Commun. 2024 Jun 11;15:4959. doi: 10.1038/s41467-024-49008-3 (PMC11166667; doi:10.1038/s41467-024-49008-3)
Supplement: Supplementary file 9 — Source Data [file 41467_2024_49008_MOESM9_ESM.xlsx]

## Sheet: Fig. 1b
Fig. 1b
	qCSKs					aCSKs					SFs
Sample →	1	2	3	Mean	SEM	1	2	3	Mean	SEM	1	2	3	Mean	SEM
Gene↓
ALDH1A1	0.45551	0.232004	0.277179	0.321564	0.0557102	0.0407296	0.0607441	0.195543	0.0990055	0.0486132	0.0483242	0.00185919	0.0527588	0.0343141	0.0162778
ALDH3A1	0.41626	1.03208	0.832519	0.760286	0.148116	0.0610255	0.046786	0.15061	0.0861405	0.0324958	0.00145196	0.00838614	0.00778847	0.00587552	0.0022185
LUM	0.218309	0.48334	0.989276	0.563642	0.184652	0.0110826	0.0114735	0.0864361	0.0363307	0.0250529	0.00173335	0.00150549	0.0101511	0.00446331	0.00284465
KERA	0.914536	0.398075	1.04568	0.786097	0.161397	0.116181	0.171282	0.138803	0.142089	0.0159909	0.0124398	0.0155649	0.0578226	0.0286091	0.0146346
CHST6	0.15883	0.360704	0.990038	0.503191	0.204371	0.0366229	0.0243301	0.0570705	0.0393412	0.00954855	0.00720005	0.0117507	0.0148049	0.0112519	0.00220946
B3GNT7	0.092355	0.234881	0.221698	0.182978	0.0371269	0.0613554	0.0671408	0.0610725	0.0631896	0.00197731	0.00220246	0.00266189	0.00468847	0.00318427	0.000763702
COL8A2	0.158463	0.559505	0.293661	0.33721	0.0961837	0.0615921	0.0413937	0.142486	0.0818238	0.0308863	0.0296784	0.011246	0.0342494	0.0250579	0.00703089

## Sheet: Fig. 2c-e
Fig. 2c-e
qCSKs					aCSKs					SFs					Non-treated
PID →	0	7	14	21	PID →	0	7	14	21	PID →	0	7	14	21	PID →	0	7	14	21
Rat ID ↓					Rat ID ↓					Rat ID ↓					Rat ID ↓
Haze score
656	3	2	0.5	0.5	659	2	1	0.5	0.5	190	2	3	3	2	912	2	3	2	2
657	2	1	0.5	0	660	2	2	1	1	191	2	3	4	3	913	2	1	1	1
658	3	2	1	0.5	662	2	2	1	1	197	2	2	2	2	162	2	2	2	3
179	2	1	2	1	663	2	2	2	0.5	661	1	2	1	1	173	3	4	4	4
184	1	0.5	1	0.5	664	2	1	0.5	2	666	3	3	1	1	69	3	2	2	2
185	2	1	0.5	0.5	665	3	3	2	1	667	3	2	2	1	64	2	1	1	1
Min	1	0.5	0.5	0	Min	2	1	0.5	0.5	Min	1	2	1	1	Min	2	1	1	1
Q1	2	1	0.5	0.5	Q1	2	1.25	0.625	0.625	Q1	2	2	1.25	1	Q1	2	1.25	1.25	1.25
Median	2	1	0.75	0.5	Median	2	2	1	1	Median	2	2.5	2	1.5	Median	2	2	2	2
Q3	2.75	1.75	1	0.5	Q3	2	2	1.75	1	Q3	2.75	3	2.75	2	Q3	2.75	2.75	2	2.75
Max	3	2	2	1	Max	3	3	2	2	Max	3	3	4	3	Max	3	4	4	4
NV score
656	0	1	3	1	659	0	1	2	1	190	1	4	4	3	912	1	2	3	4
657	0	1	0	0	660	1	1	1	1	191	0	2	4	4	913	1	2	3	4
658	0	1	2	0	662	0	2	3	2	197	0	2	3	4	162	0	3	1	0
179	1	3	4	2	663	1	2	4	2	661	0	1	0	1	173	0	4	4	4
184	0	0	0	0	664	0	0	2	0	666	0	1	1	1	69	0	2	3	3
185	0	2	3	2	665	0	1	3	3	667	1	1	2	3	64	0	2	3	3
Min	0	0	0	0	Min	0	0	1	0	Min	0	1	0	1	Min	0	2	1	0
Q1	0	1	0.5	0	Q1	0	1	2	1	Q1	0	1	1.25	1.5	Q1	0	2	3	3
Median	0	1	2.5	0.5	Median	0	1	2.5	1.5	Median	0	1.5	2.5	3	Median	0	2	3	3.5
Q3	0	1.75	3	1.75	Q3	0.75	1.75	3	2	Q3	0.75	2	3.75	3.75	Q3	0.75	2.75	3	4
Max	1	3	4	2	Max	1	2	4	3	Max	1	4	4	4	Max	1	4	4	4
Total score
656	3	3	3.5	1.5	659	2	2	2.5	1.5	190	3	7	7	5	912	3	5	5	6
657	2	2	0.5	0	660	3	3	2	2	191	2	5	8	7	913	3	3	4	5
658	3	3	3	0.5	662	2	4	4	3	197	2	4	5	6	162	2	5	3	3
179	3	4	6	3	663	3	4	6	2.5	661	1	3	1	2	173	3	8	8	8
184	1	0.5	1	0.5	664	2	1	2.5	2	666	3	4	2	2	69	3	4	5	5
185	2	3	3.5	2.5	665	3	4	5	4	667	4	3	4	4	64	2	3	4	4
Min	1	0.5	0.5	0	Min	2	1	2	1.5	Min	1	3	1	2	Min	2	3	3	3
Q1	2	2.25	1.5	0.5	Q1	2	2.25	2.5	2	Q1	2	3.25	2.5	2.5	Q1	2.25	3.25	4	4.25
Median	2.5	3	3.25	1	Median	2.5	3.5	3.25	2.25	Median	2.5	4	4.5	4.5	Median	3	4.5	4.5	5
Q3	3	3	3.5	2.25	Q3	3	4	4.75	2.875	Q3	3	4.75	6.5	5.75	Q3	3	5	5	5.75
Max	3	4	6	3	Max	3	4	6	4	Max	4	7	8	7	Max	3	8	8	8

## Sheet: Fig. 2f
Fig. 2f
qCSKs					aCSKs					SFs					Non-treated
PID →	0	7	14	21	PID →	0	7	14	21	PID →	0	7	14	21	PID →	0	7	14	21
Rat ID ↓					Rat ID ↓					Rat ID ↓					Rat ID ↓
656	13005558	15774738	9022006	8334204	659	13365488	11527554	10503259	9182285	190	12550283	11806713	9806868	11189074	912	13524002	10513706	9130491	9835576
657	12682065	11116447	9598753	8046659	660	13314007	12277854	10159689	10494960	191	12258316	11980902	8778705	12454151	913	12452169	15673771	9440421	11504311
658	12543334	10209783	9248007	8034031	662	13778477	12267433	11425902	10062565	197	11259921	13067388	14173648	9621037	162	12831601	14132245	16639830	14687147
179	12738111	10007328	10026561	8237765	663	12002589	12145389	9681410	8221944	661	12475064	13672537	12983614	10083460	173	12087524	15976347	14941295	16688088
184	10397022	8063317	7639471	7194020	664	11550387	11831082	10211546	9931694	666	11440543	15175506	11903813	11911958	69	12577219	9869773	10045122	12392081
185	13035932	10788375	8593301	9305913	665	13695590	12746719	11007559	9062461	667	14699058	15739311	11407057	10749384	64	13858325	12723344	14925776	16659560
Mean	12400337	1.09933e+07	9.02135e+06	8.1921e+06	Mean	1.29511e+07	1.21327e+07	1.04982e+07	9.49265e+06	Mean	1.24472e+07	1.35737e+07	1.1509e+07	1.10015e+07	Mean	1.28885e+07	1.31482e+07	1.25205e+07	1.36278e+07
SEM	408144	1.05024e+06	340981	277198	SEM	383141	170644	257165	337553	SEM	501363	662848	812258	439179	SEM	275470	1.05221e+06	1.36285e+06	1.15609e+06
Mean / 106	12.4003	10.9933	9.02135	8.1921	Mean / 106	12.9511	12.1327	10.4982	9.49265	Mean / 106	12.4472	13.5737	11.509	11.0015	Mean / 106	12.8885	13.1482	12.5205	13.6278
SEM / 106	0.408144	1.05024	0.340981	0.277198	SEM / 106	0.383141	0.170644	0.257165	0.337553	SEM / 106	0.501363	0.662848	0.812258	0.439179	SEM / 106	0.27547	1.05221	1.36285	1.15609

## Sheet: Fig. 2g
Fig. 2g
qCSKs					aCSKs					SFs					Non-treated
PID →	0	7	14	21	PID →	0	7	14	21	PID →	0	7	14	21	PID →	0	7	14	21
Rat ID ↓					Rat ID ↓					Rat ID ↓					Rat ID ↓
656	45.098	20.5098	16.3529	11.9216	659	50.2745	44.3137	19.4902	18	190	40.1569	64.9412	39.5294	32.1176	912	33.0588	34.9412	8.35294	12.7843
657	44.7451	34.7059	16	5.72549	660	46.2353	22.9412	32.549	26.7843	191	50.8627	51.098	42.7451	65.451	913	48.8235	26.5882	16.5098	16.9412
658	23.4118	38.0392	9.95686	6.39216	662	25.6863	27.6863	13.3725	15.5294	197	29.1765	27.8039	28.8627	48.5882	162	24.4706	14.1176	62.1176	44.9804
179	46.4314	20.5098	8.54902	4.35294	663	22.1569	12.3529	10.7059	18.9412	661	13.3725	24.8627	22.1569	16.549	173	24.5882	57.6863	53.9608	41.3725
184	23.0196	11.098	4.86275	8.78431	664	27.3333	16	12.8627	30.1176	666	25.6471	23.2549	40.1529	30.2353	69	28.2745	65.3725	35.9608	29.9216
185	45.4902	20.9804	14.1176	7.37255	665	46.3529	21.098	29.1373	20.3922	667	50.2745	26.9804	15.9608	26	64	44.4314	15.4431	12	14.1961
Mean	38.0327	24.3072	11.6399	7.42484	Mean	36.3399	24.0654	19.6863	21.6275	Mean	34.915	36.4902	31.568	36.4902	Mean	33.9412	35.6915	31.4837	26.6993
SEM	4.69145	4.12751	1.87686	1.08723	SEM	5.12552	4.6022	3.75003	2.2932	SEM	6.05702	7.06896	4.47767	7.19033	SEM	4.24887	8.80075	9.31409	5.7881

## Sheet: Fig. 2h
Fig. 2h
qCSKs					aCSKs					SFs					Non-treated
PID →	0	7	14	21	PID →	0	7	14	21	PID →	0	7	14	21	PID →	0	7	14	21
Rat ID ↓					Rat ID ↓					Rat ID ↓					Rat ID ↓
656	82.1074	48.7078	29.2247	17.495	659	59.0385	7.5	8.84615	-8.07692	190	62.1118	8.28157	18.4265	8.69565	912	33.0317	74.8869	33.2579	16.9683
657	46.3303	45.4128	-12.3853	-18.578	660	82.1946	0.414079	4.14079	32.7122	191	38.7674	-11.1332	11.5308	4.37376	913	69.6833	34.6154	21.0407	33.9367
658	28.952	-11.9005	-4.97336	-9.05861	662	33.3333	6.54008	5.6962	0.632911	197	9.59693	3.45489	-5.18234	-22.6488	162	23.1325	42.6506	18.7952	8.91566
179	58.0645	-10.7527	-8.60215	-12.9032	663	11.2936	-2.87474	-3.6961	3.6961	661	26.7108	-11.479	-3.31126	3.75276	173	81.1856	90.7216	67.7835	54.3814
184	42.2397	-7.85855	-12.9666	3.33988	664	26.1759	5.31697	-8.17996	-11.8609	666	75.1131	13.8009	-21.0407	2.94118	69	43.1579	40.2105	18.7368	6.73684
185	25.6757	-0.900901	23.6486	9.45946	665	80.1435	20.0957	2.63158	4.30622	667	80.4569	34.264	20.8122	53.2995	64	38.6892	10.148	3.17125	-1.05708
Mean	47.2283	10.4513	2.32431	-1.70758	Mean	48.6966	6.16535	1.57311	3.56826	Mean	48.7928	6.19818	3.5392	8.40235	Mean	48.1467	48.8722	27.1309	19.9803
SEM	8.48175	11.6893	7.74851	5.72396	SEM	12.0557	3.2223	2.5852	6.40889	SEM	11.543	7.00051	6.61065	10.0792	SEM	9.17223	11.8949	9.02085	8.42155

## Sheet: Fig. 4b-d
Fig. 2b-d
Rat no.	IFD (nm)				FD (nm)				Matrix order (x106 arb. units)
	Naïve	qCSKs	SFs	Non-treated	Naïve	qCSKs	SFs	Non-treated	Naïve	qCSKs	SFs	Non-treated
1	72.5	77.5	73.968	77.5	32.003	32.271	32.7215	33.728	1.57455	1.51163	1.23551	1.42581
2	72.5	77.5	77.586	77.5	32.115	32.342	32.5512	33.713	1.69528	1.57199	1.28236	1.31086
3	72.5	77.5	73.968	83.2	32.045	32.689	32.672	32.924	1.74638	1.47417	1.359	1.38951
4	72.5	80.2	73.968	80.2	31.905	33.995	32.0661	33.344	2.13761	2.19207	1.37469	1.32779
5	72.5	80.2	73.968	77.5	31.684	33.995	32.0136	32.529	2.09704	2.46643	1.52231	1.43528
6	72.5	83.2	73.968	74.9	32.087	34.042	33.7719	32.443	2.14323	2.33958	1.55595	1.35137
7	72.5	70.2	73.968	83.2	33.268	34.153	32.4205	32.909	1.50387	1.55442	1.38718	1.16577
8	70.2	72.5	70.752	86.4	33.62	34.137	32.3502	31.836	1.29503	1.74517	1.54669	1.03173
9	70.2	72.5	70.752	83.2	33.791	34.378	31.9869	32.243	1.53037	1.90514	1.04703	1.41711
Mean	71.9889	76.8111	73.6553	80.4	32.502	33.5558	32.506	32.8521	1.74704	1.86229	1.36786	1.31725
SEM	0.338068	1.42443	0.675929	1.26403	0.271405	0.285482	0.18316	0.218389	0.103737	0.127462	0.05521	0.045138

## Sheet: Fig. 4g-l
Fig. 4g-l
Rat no.	TAR (%)				CART (%)				CFD (%)				CARD				CFC (#/mm2)				CFL (µm)
	Naïve	qCSKs	SFs	Non-treated	Naïve	qCSKs	SFs	Non-treated	Naïve	qCSKs	SFs	Non-treated	Naïve	qCSKs	SFs	Non-treated	Naïve	qCSKs	SFs	Non-treated	Naïve	qCSKs	SFs	Non-treated
1	29.6399	26.1096	18.8868	23.6536	91.5173	87.5093	79.5875	81.0903	83.1918	79.3384	72.9134	76.8869	2.01664	1.98567	1.47783	1.4753	954.145	899.931	415.544	756.306	26.2192	28.3383	24.8606	25.9159
2	29.5908	32.5656	19.3742	23.0112	91.6383	86.7716	75.1794	79.7839	84.0721	82.6869	56.0341	73.9882	1.88202	1.73946	1.9113	1.65911	823.414	792.17	628.455	702.236	28.7165	23.7495	26.4184	24.7705
3	29.4606	30.5218	26.4498	21.4119	91.595	89.7681	84.5627	78.2847	84.1067	84.1823	68.1375	74.6073	1.84541	1.98589	1.44763	1.5888	864.705	1170.67	541.503	524.239	27.1532	31.9402	24.802	23.921
Mean	29.5637	29.7323	21.5702	22.6922	91.5835	88.0163	79.7765	79.7196	83.7902	82.0692	65.695	75.1608	1.91469	1.90367	1.61225	1.5744	880.754	954.256	528.501	660.927	27.3629	28.0093	25.3604	24.8691
SEM	0.0535015	1.90503	2.44381	0.666495	0.0353829	0.901386	2.71036	0.810537	0.299357	1.43203	5.02334	0.88138	0.0520602	0.0821058	0.149777	0.053548	38.5827	112.588	61.805	70.1037	0.7285	2.37019	0.529301	0.578009

## Sheet: Fig. 5c-e
Fig. 5c-e
Rat no.	Escape latency (s)
	Naïve				qCSKs				SFs				Non-treated
	Trial #1	Trial #2	Trial #3	Mean	Trial #1	Trial #2	Trial #3	Mean	Trial #1	Trial #2	Trial #3	Mean	Trial #1	Trial #2	Trial #3	Mean
1	24.3	60	11	31.7667	14.1	60	49.7	41.2667	55.4	60	60	58.4667	55.9	60	60	58.6333
2	35.2	41.8	15.9	30.9667	24.8	25	48.8	32.8667	37.8	60	25.8	41.2	59.8	60	60	59.9333
3	21.8	40.1	41.6	34.5	16.7	55.4	60	44.0333	17.6	60	19.8	32.4667	26.7	39.9	60	42.2
4	30.2	60	60	50.0667	30.6	45.5	60	45.3667	58.9	60	60	59.6333	38.2	60	60	52.7333
5	9.1	23.4	43.9	25.4667	22.6	9.2	12.3	14.7	10.1	59.3	31.5	33.6333	12.3	31.1	31.5	24.9667
6	31.6	11.9	11.4	18.3	57.9	60	31.3	49.7333	59.8	60	60	59.9333	40.2	32.2	60	44.1333
			Mean	31.8444			Mean	37.9944			Mean	47.5556			Mean	47.1
			SEM	4.33592			SEM	5.19054			SEM	5.41612			SEM	5.32961
Rat no.	Distance travelled (m)
	Naïve				qCSKs				SFs				Non-treated
	Trial #1	Trial #2	Trial #3	Mean	Trial #1	Trial #2	Trial #3	Mean	Trial #1	Trial #2	Trial #3	Mean	Trial #1	Trial #2	Trial #3	Mean
1	5.766	-	1.952	3.859	1.998	-	9.454	5.726	12.01	-	-	12.01	13.599	-	-	13.599
2	6.479	7.215	2.162	5.28533	3.809	4.506	7.802	5.37233	6.999	-	4.223	5.611	12.117	-	-	12.117
3	4.266	12.222	8.982	8.49	2.797	4.711	-	3.754	3.244	-	-	2.6955	4.635	8.131	-	6.383
4	5.328	-	-	5.328	5	12.687	-	8.8435	12.017	-	-	12.017	8.533	-	-	8.533
5	1.415	3.807	5.907	3.70967	5.452	1.272	1.588	2.77067	1.035	15.688	5.747	7.49	1.164	4.014	7.393	4.19033
6	5.04	1.792	2.156	2.996	13.312	-	4.005	8.6585	14.16	-	-	14.16	5.641	6.704	-	6.1725
			Mean	4.94467			Mean	5.85417			Mean	8.99725			Mean	8.49914
			SEM	0.802778			SEM	1.016			SEM	1.81016			SEM	1.50062
Rat no.	Path efficiency
	Naïve				qCSKs				SFs				Non-treated
	Trial #1	Trial #2	Trial #3	Mean	Trial #1	Trial #2	Trial #3	Mean	Trial #1	Trial #2	Trial #3	Mean	Trial #1	Trial #2	Trial #3	Mean
1	0.151	-	0.445	0.298	0.318	-	0.092	0.205	0.061	-	-	0.061	0.046	-	-	0.046
2	0.156	0.124	0.44	0.24	0.87	0.219	0.133	0.407333	0.122	-	0.226	0.174	0.013	-	-	0.013
3	0.23	0.087	0.11	0.142333	0.241	0.198	-	0.2195	0.231	-	0.425	0.328	0.138	0.162	-	0.15
4	0.638	-	-	0.638	0.15	0.084	-	0.117	0.069	-	-	0.069	0.128	-	-	0.128
5	0.632	0.54	0.142	0.438	0.144	0.706	0.516	0.455333	0.724	0.057	0.128	0.303	0.581	0.211	0.227	0.339667
6	0.2	0.451	0.363	0.338	0.04	-	0.215	0.1275	0.179	-	-	0.179	0.128	0.555	-	0.3415
			Mean	0.349056			Mean	0.255278			Mean	0.185667			Mean	0.169694
			SEM	0.0704169			SEM	0.0584234			SEM	0.0459563			SEM	0.0578468

## Sheet: Fig. 6c-e
Fig. 6c-e
qCSKs					SFs					Non-treated
PID →	0	7	14	21	PID →	0	7	14	21	PID →	0	7	14	21
Rat ID ↓					Rat ID ↓					Rat ID ↓
Haze score
204	2	1	0.5	0.5	210	2	2	2	3	201	2	2	3	4
205	2	1	0.5	0.5	211	2	2	2	2	202	3	3	3	4
206	3	2	1	2	212	3	3	3	4	203	2	1	1	2
207	2	1	1	1	213	2	2	3	2	216	2	2	2	2
208	3	2	1	1	214	2	1	0.5	3	217	3	2	3	3
209	2	1	0.5	1	215	3	2	2	3	218	2	2	2	2
Min	2	1	0.5	0.5	Min	2	1	0.5	2	Min	2	1	1	2
Q1	2	1	0.5	0.625	Q1	2	2	2	2.25	Q1	2	2	2	2
Median	2	1	0.75	1	Median	2	2	2	3	Median	2	2	2.5	2.5
Q3	2.75	1.75	1	1	Q3	2.75	2	2.75	3	Q3	2.75	2	3	3.75
Max	3	2	1	2	Max	3	3	3	4	Max	3	3	3	4
NV score
204	1	2	2	1	210	2	3	3	3	201	2	3	3	4
205	2	2	2	1	211	2	3	3	4	202	3	4	4	4
206	3	3	2	2	212	3	3	3	4	203	1	1	1	2
207	3	3	2	2	213	3	3	4	4	216	2	3	3	3
208	4	3	3	2	214	2	2	3	2	217	2	3	3	3
209	2	2	2	2	215	2	3	3	3	218	3	3	3	3
Min	1	2	2	1	Min	2	2	3	2	Min	1	1	1	2
Q1	2	2	2	1.25	Q1	2	3	3	3	Q1	2	3	3	3
Median	2.5	2.5	2	2	Median	2	3	3	3.5	Median	2	3	3	3
Q3	3	3	2	2	Q3	2.75	3	3	4	Q3	2.75	3	3	3.75
Max	4	3	3	2	Max	3	3	4	4	Max	3	4	4	4
Total score
204	3	3	2.5	1.5	210	4	5	5	6	201	4	5	6	8
205	4	3	2.5	1.5	211	4	5	5	6	202	6	7	7	8
206	6	5	3	4	212	6	6	6	8	203	3	2	2	4
207	5	4	3	3	213	5	5	7	6	216	4	5	5	5
208	7	5	4	3	214	4	3	3.5	5	217	5	5	6	6
209	4	3	2.5	3	215	5	5	5	6	218	5	5	5	5
Min	3	3	2.5	1.5	Min	4	3	3.5	5	Min	3	2	2	4
Q1	4	3	2.5	1.875	Q1	4	5	5	6	Q1	4	5	5	5
Median	4.5	3.5	2.75	3	Median	4.5	5	5	6	Median	4.5	5	5.5	5.5
Q3	5.75	4.75	3	3	Q3	5	5	5.75	6	Q3	5	5	6	7.5
Max	7	5	4	4	Max	6	6	7	8	Max	6	7	7	8

## Sheet: Fig. 6f
Fig. 6f
qCSKs					SFs					Non-treated
PID →	0	7	14	21	PID →	0	7	14	21	PID →	0	7	14	21
Rat ID ↓					Rat ID ↓					Rat ID ↓
204	14778683	15305687	14603278	10301431	210	16119901	14323461	13260492	11948424	201	15771257	11341109	10707306	14323895
205	15099705	14535600	14834980	9080436	211	15663135	17867326	16033642	14901862	202	18000299	14079395	12538503	16213260
206	17024170	14840694	13914539	10135533	212	17036190	18015264	14358546	17934634	203	16216726	13614889	13052755	12744290
207	16706145	9508078	7742985	8159681	213	14311006	10537190	10646793	10764811	216	15354828	13083845	12501368	14217835
208	18536812	10849481	8429713	9968036	214	14999418	9039114	10809457	12820583	217	18112407	15064913	13137000	14051629
209	16276014	15041032	10298201	11923385	215	18855820	15835310	15856257	13678221	218	15462881	17384274	15559003	15570037
Mean	1.64036e+07	13346762	1.16373e+07	9.92808e+06	Mean	16164245	1.42696e+07	1.34942e+07	1.36748e+07	Mean	1.64864e+07	1.40947e+07	1.2916e+07	1.45202e+07
SEM	559286	1.02184e+06	1.30965e+06	516753	SEM	659527	1.53533e+06	968596	1.03005e+06	SEM	511468	828596	638899	499065
Mean / 106	16.4036	13.3468	11.6373	9.92808	Mean / 106	16.1642	14.2696	13.4942	13.6748	Mean / 106	16.4864	14.0947	12.916	14.5202
SEM / 106	0.559286	1.02184	1.30965	0.516753	SEM / 106	0.659527	1.53533	0.968596	1.03005	SEM / 106	0.511468	0.828596	0.638899	0.499065

[truncated: 11 more sheets: Fig. 6g, Fig. 6h, Suppl. Fig. 1a, Suppl. Fig. 2c-e, Suppl. Fig. 2f, Suppl. Fig. 2g, Suppl. Fig. 2h, Suppl. Fig. 3c-e, Suppl. Fig. 3f, Suppl. Fig. 3g, Suppl. Fig. 3h]
